# Supplementary material for: Prevalence and Risk of Meningococcal Disease or Carriage During Mass Gatherings and Associated Travel: Systematic Review and Meta-Analysis
Source: Trop Med Infect Dis. 2025 Jul 25;10(8):207. doi: 10.3390/tropicalmed10080207 (PMC12389967; doi:10.3390/tropicalmed10080207)
Supplement: Supplementary file 1 [file tropicalmed-10-00207-s001.zip]

Archive with 1 entries (1 files):
- tropicalmed-3681324-supplementary.pdf
